# Supplementary material for: Do Single-Nucleotide Polymorphisms Affect Pain Intensity and Sufentanil Analgesia After Pediatric Scoliosis Correction Surgery?
Source: Int J Mol Sci. 2025 Apr 9;26(8):3504. doi: 10.3390/ijms26083504 (PMC12026534; doi:10.3390/ijms26083504)
Supplement: Supplementary file 1 [file ijms-26-03504-s001.zip]

Archive with 1 entries (1 files):
- ijms-3554113-supplementary.pdf
